# Supplementary material for: Effects of Composite Resin Teeth Versus Porcelain Teeth in Complete Dentures on Oral Health-Related Quality of Life, Masticatory Function, and Patient Satisfaction: A Randomized Controlled Trial
Source: Dent J (Basel). 2026 Feb 3;14(2):88. doi: 10.3390/dj14020088 (PMC12939552; doi:10.3390/dj14020088)
Supplement: Supplementary file 1 [file dentistry-14-00088-s001.zip]

Archive with 1 entries (1 files):
- dentistry-4111286-supplementary.pdf
